# Supplementary material for: Employee Management and Animal Care: A Comparative Ethnography of Two Large-Scale Dairy Farms in China
Source: Animals (Basel). 2021 Apr 27;11(5):1260. doi: 10.3390/ani11051260 (PMC8147064; doi:10.3390/ani11051260)
Supplement: Supplementary file 1 [file animals-11-01260-s001.zip]

Archive with 1 entries (1 files):
- animals-1081112-SI.pdf
